# Supplementary material for: Effects of Valence and Origin of Emotions in Word Processing Evidenced by Event Related Potential Correlates in a Lexical Decision Task
Source: Front Psychol. 2016 Mar 2;7:271. doi: 10.3389/fpsyg.2016.00271 (PMC4773610; doi:10.3389/fpsyg.2016.00271)
Supplement: Supplementary file 1 [file Data_Sheet_1.XLSX]

## Sheet: Arkusz1
Polish word	English translation	Category number	Category name	valence level	origin level	Valence M	Origin M	Arousal M	Concreteness M	Freqeuncy of appearance [51]	NoL
czkawka	hiccup	1	ANeg	1	1	4.04	4.54	3.86	3.18	79	7
szloch	sob	1	ANeg	1	1	3.04	3.58	4.7	3.68	735	6
łzy	tears	1	ANeg	1	1	3.66	3.38	4.54	2.08	660	3
uszczypnięcie	pinch	1	ANeg	1	1	4.06	4.38	4.38	3.44	24	13
pijak	drunk	1	ANeg	1	1	2.76	4.98	5.4	2.84	467	5
naiwniak	sucker	1	ANeg	1	1	3.38	4.16	3.84	5.4	23	8
słabeusz	weakling	1	ANeg	1	1	3.18	4.98	3.58	5.38776	32	8
zmęczenie	fatigue	1	ANeg	1	1	3.28	4.9	3.5	5.56	2044	9
hałas	noise	1	ANeg	1	1	3.56	4.74	4.6	4.18	3199	5
plotka	rumor	1	ANeg	1	1	3.5	4.78	4.48	5.04	588	6
grymas	grimace	1	ANeg	1	1	3.76	4.42	4.52	4.2	1618	6
gafa	blunder	1	ANeg	1	1	3.66	4.42	4.58	5.18367	23	4
usidlenie	ensnaring	1	ANeg	1	1	3.88	4.9	4.52	5.38	9	9
smarkacz	stripling	1	ANeg	1	1	3.36	4.88	4.64	3.46	265	8
zaślepienie	infatuation	1	ANeg	1	1	3.32	3.66	4.4	5.64	75	11
procesja	procession	2	ANeu	2	1	4.76	4.88	3.5	3.5625	293	8
kościół	church	2	ANeu	2	1	5.24	4.46	3.54	3.78	3652	7
kuksaniec	nudge	2	ANeu	2	1	4.53191	4.55319	4.1	3.02128	13	9
tarot	tarot	2	ANeu	2	1	4.16	4.9	3.72	3.92	38	5
loteria	lottery	2	ANeu	2	1	5.76	4.7	4.1	3.46	56	7
westchnienie	sigh	2	ANeu	2	1	5.48	4.28	3.6	4.44	1336	12
jałmużna	alms	2	ANeu	2	1	4.36	4.84	4.04	3.92	44	8
błazen	clown	2	ANeu	2	1	4.64	4.62	4.28	3.26	507	6
mrowienie	tingling	2	ANeu	2	1	4.26	4.9	3.96	4.38776	482	9
pragnienie	desire	2	ANeu	2	1	5.14	3.4	5.18	5.8	4066	10
obrzęd	rite	2	ANeu	2	1	5.04082	4.76	3.66	4.9	220	6
wróżka	fairy	2	ANeu	2	1	5.6	4.68	4.18	4.3	338	6
młodzież	youth	2	ANeu	2	1	5.68	4.5	4.66	3.4	1703	8
łasuch	gourmand	2	ANeu	2	1	5.74	4.72	4.4	4	9	6
burza	storm	2	ANeu	2	1	4.86	4.54	5.3	3.06	3238	5
zakochanie	infatuation	3	APos	3	1	7.56	2.28	6.5	7.24	52	10
passa	streak	3	APos	3	1	6.16	4.84	4.36	5.78	41	5
toast	toast	3	APos	3	1	6.36	4.6	4.3	3.92	689	5
powitanie	welcome	3	APos	3	1	6.5	4.96	3.9	4.7	1825	9
zapach	fragrance	3	APos	3	1	6.8	4.66	3.7	4.28	9963	6
słodycz	sweetness	3	APos	3	1	7.02	4.44	4.14	3.54	477	7
pomoc	help	3	APos	3	1	6.84	4.48	3.54	5.06122	10180	5
niemowlak	infant	3	APos	3	1	6.5	3.86	3.7	2.5	28	9
flirt	flirt	3	APos	3	1	6.46	3.36	5.52	5.72	146	5
potomstwo	offspring	3	APos	3	1	6.62	4.6	3.68	3.36	504	9
pozdrowienie	greeting	3	APos	3	1	6.72	4.6	3.58	5.4	364	12
skarb	treasure	3	APos	3	1	6.84	4.76	4.2	3.72	2460	5
walentynka	valentine	3	APos	3	1	6.42	4.26	4.66	4.24	2	10
podarunek	gift	3	APos	3	1	6.78	4.44	4.3	3.56	373	9
ferie	holiday	3	APos	3	1	7.1	4.82	4.12	4.14	123	5
wina	fault	4	ONeg	1	2	3.46	5.18	4.52	5.78	9887	4
ciemnota	unacquaintance	4	ONeg	1	2	3.16	5.38	4.34	5.40816	87	8
truchło	carcass	4	ONeg	1	2	3.5625	5.15909	3.97727	2.90476	68	7
dół	pit	4	ONeg	1	2	4.04	5.52	4.02	3.28	24000	3
ochłap	offal	4	ONeg	1	2	3.28	5.60417	3.79592	3.72	118	6
breja	slush	4	ONeg	1	2	3.4898	5.89583	4.10204	3.10638	43	5
paszkwil	libel	4	ONeg	1	2	3.56818	5.47727	4.5122	5.38462	69	8
kuternoga	lame	4	ONeg	1	2	3.76596	5.06818	4.13333	2.95833	37	9
reumatyzm	rheumatism	4	ONeg	1	2	2.96	5.9	3.72	3.96	211	9
biedak	wretch	4	ONeg	1	2	3.48	5.18	4.16	3.22	794	6
śpiączka	coma	4	ONeg	1	2	2.44	5.36	4.02	3.7	53	8
obtarcie	sore	4	ONeg	1	2	3.46	5.06122	4.22	3.2	7	8
błąd	error	4	ONeg	1	2	3.38	5.46	4.34	5.68	5631	4
łachmany	rags	4	ONeg	1	2	3.26	4.98	4.3	3.04	387	8
wada	drawback	4	ONeg	1	2	3.3	5.86	4.12	5.36	211	4
doping	cheering	5	ONeu	2	2	5.24	5.12	5.18	4.46	23	6
chór	choir	5	ONeu	2	2	5.71429	5.4	3.54	2.78	1267	4
kłębek	hank	5	ONeu	2	2	5.4	5.72	3.58	2.68	1093	6
telewizja	television	5	ONeu	2	2	5.24	5.74	3.54	3.14	529	9
guru	guru	5	ONeu	2	2	4.94	6.04	4	5.56	199	4
wódka	vodka	5	ONeu	2	2	5.6	5.1	5.76	1.58	568	5
unik	dodge	5	ONeu	2	2	4.96	5.48	4.42	4.38	461	4
czara	goblet	5	ONeu	2	2	5.47917	5.42857	3.68	2.64583	214	5
smok	dragon	5	ONeu	2	2	5.66	5.14	4.58	4.18	3438	4
blef	bluff	5	ONeu	2	2	4.1	5.52	4.28	5.64	136	4
żargon	jargon	5	ONeu	2	2	4.94	5.65306	3.66667	5.02083	174	6
głębia	depth	5	ONeu	2	2	5.26	5.38	3.74	5.48	243	6
farsa	farce	5	ONeu	2	2	3.97959	5.08	4.54	5.54167	144	5
grono	bunch	5	ONeu	2	2	5.6	5.7	3.6	3.3	574	5
pisarz	writer	5	ONeu	2	2	5.74	5.92	3.76	2.98	2412	6
przyjęcie	party	6	OPos	3	2	6.78	4.96	4.54	3.88	3452	9
rejs	cruise	6	OPos	3	2	6.44	5.4	3.64	3.06	689	4
powiew	waft	6	OPos	3	2	6.1	5.44898	3.5	3.66	1391	6
promocja	promotion	6	OPos	3	2	6.7	5.68	4.56	4.68	61	8
klimat	climate	6	OPos	3	2	6.06	5.86	3.86	3.9	824	6
gość	guest	6	OPos	3	2	6.42	5.38	3.76	3.28	4380	4
brawa	applause	6	OPos	3	2	6.68	4.76	4.8	4.4	1053	5
kreskówka	cartoon	6	OPos	3	2	6.82	5.14	3.96	3.04	2	9
melodia	melody	6	OPos	3	2	6.88	5.24	3.46	4.5	750	7
wydarzenie	event	6	OPos	3	2	5.86	5.9	4.54	4.52	1417	10
smak	taste	6	OPos	3	2	6.32	5.04	3.56	4.54	2946	4
południe	south	6	OPos	3	2	6.04	5.1	3.58	4.24	9135	8
malarstwo	painting	6	OPos	3	2	6.12	5.24	3.58	4.38	321	9
wyzwanie	challenge	6	OPos	3	2	6.24	5.34	4.66	5.92	1521	8
obrońca	defender	6	OPos	3	2	6.3	5.88	4.64	4.4898	564	7
egzaminy	exams	7	RNeg	1	3	3.6	7.02	5.6	3.84	340	8
ignorancja	ignorance	7	RNeg	1	3	2.98	6.14	4.68	6.44	140	10
krata	grating	7	RNeg	1	3	3.98	6.16	3.6	1.74	357	5
minus	minus	7	RNeg	1	3	3.84	6.36	3.52	4.9	554	5
szpieg	spy	7	RNeg	1	3	3.92	6.72	4.2	3.3	637	6
koszty	costs	7	RNeg	1	3	3.78	6.4	4.08	3.88	1134	6
podwładny	subordinate	7	RNeg	1	3	4.12	6.28	4.02	4.06	189	9
podatek	tax	7	RNeg	1	3	3.32	6.92	4.22	3.6	228	7
alimenty	alimony	7	RNeg	1	3	3.6	6.34	4.48	3.42	82	8
odsetki	interest	7	RNeg	1	3	3.78	6.56	4.36	3.8	58	7
rząd	government	7	RNeg	1	3	3.8	6.5	4.5	3.64	5596	4
przemyt	smuggling	7	RNeg	1	3	3.7	6.68	4.6	4	180	7
recesja	recession	7	RNeg	1	3	3.625	6.64583	4.20408	5.13333	25	7
bezrobocie	unemployment	7	RNeg	1	3	2.92	6.06	4.2	5.4	122	10
heretyk	heretic	7	RNeg	1	3	3.93878	6.10417	4.58	5.42	45	7
szlachta	nobility	8	RNeu	2	3	5.46	6.22	4.08	3.9	811	8
etykieta	label	8	RNeu	2	3	4.9	6.6	3.52	3.08	126	8
sułtan	sultan	8	RNeu	2	3	5.1	6.83673	3.46	3.1	397	6
zadatki	makings	8	RNeu	2	3	5.32	5.98	3.8	5.34	94	7
prawo	right	8	RNeu	2	3	5.84	7.6	3.68	5.96	19169	5
prasa	press	8	RNeu	2	3	5.3	6.64	3.5	2.83673	1232	5
stawka	bid	8	RNeu	2	3	5.42	6.28	4.42	4.02	301	6
raport	report	8	RNeu	2	3	4.88	6.98	3.56	2.84	2634	6
wojsko	army	8	RNeu	2	3	4.94	6.62	4.96	2.9	2893	6
interes	business	8	RNeu	2	3	5.86	7.1	4.36	4.82	3421	7
dyscyplina	discipline	8	RNeu	2	3	5.46	6.44	3.96	5.74	384	10
wynik	result	8	RNeu	2	3	5.52	6.7	4.6	4.58	1919	5
weto	veto	8	RNeu	2	3	4.40816	6.62	4.02	5.57143	19	4
hodowla	breeding	8	RNeu	2	3	5.56	6.12	3.62	2.82	131	7
kurs	course	8	RNeu	2	3	5.48	6.66	3.48	3.82	2801	4
miliard	billion	9	RPos	3	3	7.08	7.06	4.68	4.18	311	7
tolerancja	tolerance	9	RPos	3	3	6.62	5.32	3.88	7.32	139	10
mistrz	master	9	RPos	3	3	7.22	6.24	4.52	4.38	4209	6
patent	patent	9	RPos	3	3	5.92	7.59184	3.52	4.62	221	6
dobytek	property	9	RPos	3	3	6.48	6.76	3.74	3.78	552	7
absolwent	graduate	9	RPos	3	3	6.38	6.56	3.9	3.44	206	9
uczony	scholar	9	RPos	3	3	6.26	7.44	3.58	5.04	1421	6
stypendium	scholarship	9	RPos	3	3	7.06	6.62	4.12	3.16327	372	10
szczyt	peak	9	RPos	3	3	6.44	6.12	4.08	3.28	3533	6
równowaga	balance	9	RPos	3	3	6.08	6.32	3.56	5.38	367	9
oszczędności	savings	9	RPos	3	3	6.68	6.94	3.94	4.4	737	12
płaca	wages	9	RPos	3	3	6.16	6.81633	4.26531	3.26531	63	5
satyra	satire	9	RPos	3	3	6.04	6.16	4.04082	5.1	171	6
lider	leader	9	RPos	3	3	6.22	6.58	4.5	4.06	90	5
zysk	profit	9	RPos	3	3	6.78	6.88	4.18	4.76	651	4
